# Supplementary material for: Zscan4 Contributes to Telomere Maintenance in Telomerase-Deficient Late Generation Mouse ESCs and Human ALT Cancer Cells
Source: Cells. 2022 Jan 28;11(3):456. doi: 10.3390/cells11030456 (PMC8834411; doi:10.3390/cells11030456)
Supplement: Supplementary file 1 [file cells-11-00456-s001.zip]

Archive with 1 entries (1 files):
- cells-1563517-supplementary.pdf
